# Supplementary material for: Design Features to Accelerate the Higher-Order Assembly of DNA Origami on Membranes
Source: J Phys Chem B. 2021 Nov 24;125(48):13181–91. doi: 10.1021/acs.jpcb.1c07694 (PMC8667037; doi:10.1021/acs.jpcb.1c07694)
Supplement: Supplementary file 2 — jp1c07694_si_003.zip [file jp1c07694_si_003.zip]

Archive with 5 entries (5 files):
- Supp_software/addImageNuisance.m
- Supp_software/particles2image.m
- Supp_software/randomWalkSim.m
- Supp_software/tempVarianceAnalysis_v4.py
- Supp_software/Xlink_imaging_sim_v3_10Hz.m
