# Supplementary material for: Design Features to Accelerate the Higher-Order Assembly of DNA Origami on Membranes
Source: J Phys Chem B. 2021 Nov 24;125(48):13181–91. doi: 10.1021/acs.jpcb.1c07694 (PMC8667037; doi:10.1021/acs.jpcb.1c07694)
Supplement: Supplementary file 2 — jp1c07694_si_003.zip [file jp1c07694_si_003.zip › Supp_software/addImageNuisance.m]

function image16bit = addImageNuisance(image1, poissNoiseScale, fluorBGF, poissNoiseScaleBG, includeCamNuisance, camP2E, camDCF, camRMS)

% Takes a noise- and background-free ground truth image and corrupts it
% with fluorescent background, emission shot noise, and camera-related
% background and noise.

% INPUTS:   image1      : Noise- and background-free emitter image. In
%                         principle very flexible in its type and
%                         content. Must be 2D and square, though.
%           poissNoiseScale: Variance scaling factor for fluorescence
%                         emission, for simulating sub- or super-Poisson
%                         shotnoise (could be used to simulate emCCD).
%                         Scalar.
%           fluorBGF    : Mean frame- and pixel-wise background photons.
%                         Scalar.
%           poissNoiseScaleBG: Variance scaling factor for background
%                         counts, for simulating sub- or super-Poisson
%                         noise (e.g. DNA-PAINT, neglecting spatial
%                         correlations). Scalar. 
%           includeCamNuisance: Whether to simulate a photon count image
%                         (false) or a camera-acquired electron count image
%                         with additional background and noise (true).
%                         Boolean. 
%           camP2E      : Photon-to-electron conversion factor, integrates
%                         detection quantum efficiency and gain. Scalar.
%           camDCF      : Frame-wise camera dark counts in electrons.
%                         Scalar.
%           camRMS      : CCD/CMOS rms readout noise in electrons. Scalar.


% Retrieve number of px from input image
nPx = size(image1, 1);

% Add emission shot noise
image2 = image1 + (poissrnd(image1) - image1) * sqrt(poissNoiseScale);
% Add autofluorescence background
image3 = image2 + fluorBGF + (poissrnd(fluorBGF, nPx, nPx) - fluorBGF) * sqrt(poissNoiseScaleBG);

if includeCamNuisance
    % Convert photon numbers to digital counts registered by camera,
    % and add Gaussian-distributed camera readout as well as camera
    % dark counts
    image4 = image3 * camP2E + camDCF + camRMS * randn(nPx);
    image4(image4 < 0) = 0;
    % Convert double-scale image to 16 bit
    image16bit = uint16(round(image4));
else % Poisson data model
    image16bit = uint16(image3);
end
