# Supplementary material for: Design Features to Accelerate the Higher-Order Assembly of DNA Origami on Membranes
Source: J Phys Chem B. 2021 Nov 24;125(48):13181–91. doi: 10.1021/acs.jpcb.1c07694 (PMC8667037; doi:10.1021/acs.jpcb.1c07694)
Supplement: Supplementary file 2 — jp1c07694_si_003.zip [file jp1c07694_si_003.zip › Supp_software/particles2image.m]

function image = particles2image(nPx, positionsX, positionsY, brightness, sdPSF)
% Converts emitter coordinate and brightness values into a
% diffraction-limited simulated image

% INPUTS    nPx     : Number of pixels in linear dimension (square FOV)
%                     Non-square FOV is not currently supported.
%           positionsX: Vector containing x coordinates of all particles to
%                     include in image in units of px.
%           positionsY: Vector containing y coordinates of all particles to
%                     include in image in units of px.
%           brightness: Average frame-wise brightness of particles
%                      (here we assume they are all the same)
%           sdPSF   : Standard deviation of the (Gaussian) PSF in units of
%                     px. Scalar (no support for asymmetric PSF currently)
% OUTPUT:   image   : A noise- and background free image of px-wise photon
%                     counts.


% Some initial calculations...
nParticles = length(positionsX);
image = zeros(nPx);
boxSize = 10 * sdPSF;

% Function for geometric integration of a 2D Gauss PSF within a finite-size px
pxGauss = @(x, y, cx, cy, SD) 0.25 * ...
    (erf((x - cx) / SD * sqrt(2)) - erf((x - 1 - cx) / SD * sqrt(2)) ) * ...
    (erf((y - cy) / SD * sqrt(2)) - erf((y - 1 - cy) / SD * sqrt(2)) );

for currPart = 1:nParticles

    if ~isnan(positionsX(currPart)) % Skip if particle was outside FOV in this frame
        % Get bounding box for particle as inclusive px indices (note
        % that the left edge of X px index 1 is coordinate 0)
        boxLeft = ceil(positionsX(currPart) - boxSize);
        boxLeft = max([boxLeft, 1]);
        boxRight = ceil(positionsX(currPart) + boxSize);
        boxRight = min(boxRight, nPx);
        boxBottom = ceil(positionsY(currPart) - boxSize);
        boxBottom = max([boxBottom, 1]);
        boxTop = ceil(positionsY(currPart) + boxSize);
        boxTop = min(boxTop, nPx);

        % Loop over all px covered by particle PSF to add integrated
        % intensity for each px
        for xInd = boxLeft:boxRight
            for yInd = boxBottom:boxTop
                image(xInd, yInd) = image(xInd, yInd) + (brightness * ...
                    pxGauss(xInd, yInd, positionsX(currPart), positionsY(currPart), sdPSF));
            end % yInd = boxBottom:boxTop
        end % xInd = boxLeft:boxRight,

    end % if ~isnan(positionsX(currFrame, currPart))
end % for currPart = 1:nParticles
