# Supplementary material for: Design Features to Accelerate the Higher-Order Assembly of DNA Origami on Membranes
Source: J Phys Chem B. 2021 Nov 24;125(48):13181–91. doi: 10.1021/acs.jpcb.1c07694 (PMC8667037; doi:10.1021/acs.jpcb.1c07694)
Supplement: Supplementary file 2 — jp1c07694_si_003.zip [file jp1c07694_si_003.zip › Supp_software/randomWalkSim.m]

function [positionsX, positionsY] = randomWalkSim(nParticles, nFrames, nPx, D, velocity, fig)

% Returns frame-wise positions of simulated particles undergoing Brownian
% motion and/or flow.

%INPUT   nParticles   : Number of particles to simulate. Integer scalar.
%        nFrames      : Number of frames to simulate. Integer scalar.
%        nPx          : Number of pixels (linear) of square field of view.
%                       Integer scalar.
%        D            : Diffusion coefficient in px^2/frame. Optional
%                       scalar. If not specified, diffusion is neglected.
%        velocity     : Flow velocity in px/frame. Optional column vector
%                       [vX; vY]. If not specified, flow is neglected.
%        fig          : Whether to show a figure of the simulated traces.
%                       Optional Bool with default false.
%
%OUTPUT  positionsX   : 2D array of positions over time. Each column is one
%                       particle, each row one frame. Positions are in px
%                       in range [0; nPx]. NaN entries mean that the
%                       particle moved out of the field of view.
%        positionsY   : Same as positionsX, but specifying the positions
%                       along Y.

%% Optionaly argument handling and initial calculations
if isempty(D)
    D = 0;
end

if nargin < 5 || isempty(velocity)
    velocity = [0,0];
end

if nargin < 6 || isempty(fig)
    fig = false;
end

% 1/10 of the actual linear image size are added as padding left, right,
% top and bottom during simulation to avoid edge effects 
paddingPx = ceil(nPx/10);
simWidth = nPx + 2 * paddingPx;

%% Get displacement traces
if D ~= 0 % Diffusion does take place

    % Diffusion displacement along X
    displacementsX = zeros(nFrames,nParticles);
    dispPointers = ones(nParticles, 1);

    % Get RNG
    accessRNG = randi(nParticles, 2 * nParticles * nFrames, 1);
    dispRNG = randn(2 * nParticles * nFrames, 1);
    RNGpointer = 1;
    RNGnum = 2 * nParticles * nFrames;

    % Annotate frame-wise displacements for all particles in a random order to
    % maximize randomization
    while any(dispPointers <= nFrames)
        % Get new RNG, if old is depleted
        if RNGpointer > RNGnum
            accessRNG = randi(nParticles, 2* nParticles * nFrames, 1);
            dispRNG = randn(2 * nParticles * nFrames, 1);
            RNGpointer = 1;
        end

        if dispPointers(accessRNG(RNGpointer)) <= nFrames % Particle's trace is not full yet -> Add new entry
            displacementsX(dispPointers(accessRNG(RNGpointer)), accessRNG(RNGpointer)) = ...
                dispRNG(RNGpointer);
        end % if trace was full already, recurse and get a new RNG

        % Increment iterators
        dispPointers(accessRNG(RNGpointer)) = dispPointers(accessRNG(RNGpointer)) + 1;
        RNGpointer = RNGpointer + 1;
    end % while any(pointers <= nFrames)


    % Repeat process for Y
    displacementsY = zeros(nFrames,nParticles);
    dispPointers = ones(nParticles, 1);
    accessRNG = randi(nParticles, 2 * nParticles * nFrames, 1);
    dispRNG = randn(2 * nParticles * nFrames, 1);
    RNGpointer = 1;
    RNGnum = 2 * nParticles * nFrames;
    
    while any(dispPointers <= nFrames)
        if RNGpointer > RNGnum
            accessRNG = randi(nParticles, 2* nParticles * nFrames, 1);
            dispRNG = randn(2 * nParticles * nFrames, 1);
            RNGpointer = 1;
        end
        if dispPointers(accessRNG(RNGpointer)) <= nFrames % Particle's trace is not full yet -> Add new entry
            displacementsY(dispPointers(accessRNG(RNGpointer)), accessRNG(RNGpointer)) = ...
                dispRNG(RNGpointer);
        end
        dispPointers(accessRNG(RNGpointer)) = dispPointers(accessRNG(RNGpointer)) + 1;
        RNGpointer = RNGpointer + 1;
    end % while any(pointers <= nFrames)

    % Convert frame-wise displacements to position trace and scale with
    % diffusion coefficient
    displacementsX = cumsum(displacementsX) .* sqrt(2 * D);
    displacementsY = cumsum(displacementsY) .* sqrt(2 * D);
else % if D ~= 0 % no diffusion
    displacementsX = zeros(nFrames,nParticles);
    displacementsY = zeros(nFrames,nParticles);
end % if D ~= 0

% Add velocity vector
if ~all(velocity == 0) % If there is nonzero flow
    displacementsX = displacementsX + (1:nFrames)' .* velocity(1);
    displacementsY = displacementsY + (1:nFrames)' .* velocity(2);
 % if no velocity, nothing needs to be done in this step
end

% Get start positions somewhere in the simulation area (can be outside FOV)
startX = rand(1, nParticles) * simWidth;
startY = rand(1, nParticles) * simWidth;

% Get position traces by adding accumulated displacements to start
% positions, applying a periodic boundary to particles leaving the
% simulation area (avoiding artifacts from the periodic boundary is what
% the padding is for)
% X coordinate...
positionsX = zeros(size(displacementsX));
for currPart = 1:nParticles
    positionsX(:, currPart) = displacementsX(:, currPart) + startX(currPart);
    while true
        % find the earliest cases of a too-high or too-low coordinate value
        tooLow = find(positionsX(:, currPart) < 0, 1);
        tooHigh = find(positionsX(:, currPart) > simWidth, 1);

        if isempty(tooLow) && isempty(tooHigh) %case1 
            % This means that all coordinates in the trace are within the simulation area 
            % -> Particle trace is ready for use as-is, go to next particle
            break
        elseif ~isempty(tooLow) && isempty(tooHigh)
            % This means that only a non-allowed coordinate < 0 was found
            % -> move to upper boundary and recurse to see if the rest now fits
            positionsX(tooLow:end, currPart) = positionsX(tooLow:end, currPart) + simWidth;
        elseif isempty(tooLow) && ~isempty(tooHigh)
            % This means that only a non-allowed coordinate > simWidth was found
            % -> Move to lower boundary and recurse to see if the rest now fits
            positionsX(tooHigh:end, currPart) = positionsX(tooHigh:end, currPart) - simWidth;
        elseif tooLow < tooHigh
            % This means that the earliest non-allowed coordinate is < 0
            % -> move to upper boundary and recurse to see if the rest now fits
            % Despite having the same consequence as the first elseif
            % statement, this one must be treated separately due to logic
            % reasons.
            positionsX(tooLow:end, currPart) = positionsX(tooLow:end, currPart) + simWidth;
        else % tooLow > tooHigh
            % This means that the earliest non-allowed coordinate is > simWidth
            % -> Move to lower boundary and recurse to see if the rest now fits
            positionsX(tooHigh:end, currPart) = positionsX(tooHigh:end, currPart) - simWidth;
        end % if isempty(tooLow) && isempty(tooHigh)

    end % while true
end % for currPart = 1:nParticles

% Y coordinate...
positionsY = zeros(size(displacementsY));
for currPart = 1:nParticles
    positionsY(:, currPart) = displacementsY(:, currPart) + startY(currPart);
    while true
        tooLow = find(positionsY(:, currPart) < 0, 1);
        tooHigh = find(positionsY(:, currPart) > simWidth, 1);

        if isempty(tooLow) && isempty(tooHigh) %case1 
            % This means that all coordinates in the trace are within the simulation area 
            % -> Particle trace is ready for use as-is, go to next particle
            break
        elseif ~isempty(tooLow) && isempty(tooHigh)
            positionsY(tooLow:end, currPart) = positionsY(tooLow:end, currPart) + simWidth;
        elseif isempty(tooLow) && ~isempty(tooHigh)
            positionsY(tooHigh:end, currPart) = positionsY(tooHigh:end, currPart) - simWidth;
        elseif tooLow < tooHigh
            positionsY(tooLow:end, currPart) = positionsY(tooLow:end, currPart) + simWidth;
        else
            positionsY(tooHigh:end, currPart) = positionsY(tooHigh:end, currPart) - simWidth;
        end % if isempty(tooLow) && isempty(tooHigh)

    end % while true
end % for currPart = 1:nParticles


%% Cut away padding edge and particle positions on it
% As a position that is outside the FOV in one axis also makes no sense in
% the other axis, cross-comparisons are also made.
positionsX = positionsX - paddingPx;
positionsY = positionsY - paddingPx;

positionsX(positionsX < 0) = NaN;
positionsX(positionsY < 0) = NaN;
positionsY(positionsX < 0) = NaN;
positionsY(positionsY < 0) = NaN;

positionsX(positionsX > nPx) = NaN;
positionsX(positionsY > nPx) = NaN;
positionsY(positionsX > nPx) = NaN;
positionsY(positionsY > nPx) = NaN;


%% Track visualization
if fig
    figure('Name', 'Track Preview')
    hold off
    for currPart = 1:nParticles
        plot(positionsX(:, currPart), positionsY(:, currPart))
        hold on
    end
    ax = gca;
    ax.XLim = [0, nPx];
    ax.XLabel.String = 'x [px]';
    ax.YLim = [0, nPx];
    ax.YLabel.String = 'y [px]';
end
