# Supplementary material for: Design Features to Accelerate the Higher-Order Assembly of DNA Origami on Membranes
Source: J Phys Chem B. 2021 Nov 24;125(48):13181–91. doi: 10.1021/acs.jpcb.1c07694 (PMC8667037; doi:10.1021/acs.jpcb.1c07694)
Supplement: Supplementary file 2 — jp1c07694_si_003.zip [file jp1c07694_si_003.zip › Supp_software/tempVarianceAnalysis_v4.py]

#!/usr/bin/env python3
# -*- coding: utf-8 -*-
"""
Created on Mon Jun 21 10:21:54 2021

@author: Jan-Hagen Krohn

Script for extracting time-dependent image correlation (fluctuation) values from sequences of short acquisition blocks.
See supplementary note of Qutbuddin, Krohn, et al. 2021 (submission date) for details.

"""
import os
import traceback
import numpy as np
import pandas as pd
from datetime import datetime

from skimage import filters
from skimage import img_as_ubyte
from skimage.io import imsave
import picasso.io as p_io


### Data to process
dir_names=[]
file_names=[]

# Figure 2a Negative controls, oligoT mix, integrating connectors
dir_names.extend(['/fs/pool/pool-schwille-spt/P1_origamiXlink_SPT/Figures_and_associated_data/Figure2/CrossLinkingKineticsData_fig2a/20210706_SLB_217_poscontrol_xlinking-char_1'])
file_names.extend(['SLB_217_poscontrol_xlinking-char_1_MMStack_Pos0.ome.tif'])
dir_names.extend(['/fs/pool/pool-schwille-spt/P1_origamiXlink_SPT/Figures_and_associated_data/Figure2/CrossLinkingKineticsData_fig2a/20210708_SLB_217_conXallT_xlinking-char_1'])
file_names.extend(['SLB_217_conXallT_xlinking-char_1_MMStack_Pos0.ome.tif'])
dir_names.extend(['/fs/pool/pool-schwille-spt/P1_origamiXlink_SPT/Figures_and_associated_data/Figure2/CrossLinkingKineticsData_fig2a/20210709_SLB_217_conIZLmix_xlinking-char_1'])
file_names.extend(['SLB_217_conIZLmix_xlinking-char_1_MMStack_Pos0.ome.tif'])
dir_names.extend(['/fs/pool/pool-schwille-spt/P1_origamiXlink_SPT/Figures_and_associated_data/Figure2/CrossLinkingKineticsData_fig2a/20210709_SLB_217_conIZmix_xlinking-char_1'])
file_names.extend(['SLB_217_conIZmix_xlinking-char_1_MMStack_Pos0.ome.tif'])
dir_names.extend(['/fs/pool/pool-schwille-spt/P1_origamiXlink_SPT/Figures_and_associated_data/Figure2/CrossLinkingKineticsData_fig2a/20210714SLB_236_conIZmix_xlinking-char_1'])
file_names.extend(['SLB_236_conIZmix_xlinking-char_1_MMStack_Pos0.ome.tif'])
dir_names.extend(['/fs/pool/pool-schwille-spt/P1_origamiXlink_SPT/Figures_and_associated_data/Figure2/CrossLinkingKineticsData_fig2a/20210727_SLB_217_crosslink_conXallT_1'])
file_names.extend(['SLB_217_crosslink_conXallT_1_MMStack_Pos0.ome.tif'])
dir_names.extend(['/fs/pool/pool-schwille-spt/P1_origamiXlink_SPT/Figures_and_associated_data/Figure2/CrossLinkingKineticsData_fig2a/20210730_SLB_217_xlink-char_negcont24h_1'])
file_names.extend(['SLB_217_xlink-char_negcont24h_1_MMStack_Pos0.ome.tif'])
dir_names.extend(['/fs/pool/pool-schwille-spt/P1_origamiXlink_SPT/Figures_and_associated_data/Figure2/CrossLinkingKineticsData_fig2a/20210806_SLB_217_negcont_24h_xlink-char_1'])
file_names.extend(['SLB_217_negcont_24h_xlink-char_1_MMStack_Pos0.ome.tif'])
dir_names.extend(['/fs/pool/pool-schwille-spt/P1_origamiXlink_SPT/Figures_and_associated_data/Figure2/CrossLinkingKineticsData_fig2a/20210806_SLB_236_IZLmix_24h_xlink-char_1'])
file_names.extend(['SLB_236_IZLmix_24h_xlink-char_1_MMStack_Pos0.ome.tif'])

# Figure 2c: Sticker length
dir_names.extend(['/fs/pool/pool-schwille-spt/P1_origamiXlink_SPT/Figures_and_associated_data/Figure2/CrossLinkingKineticsData_fig2c/20210706_SLB_217_conT9_xlinking-char_1'])
file_names.extend(['SLB_217_conT9_xlinking-char_1_MMStack_Pos0.ome.tif'])
dir_names.extend(['/fs/pool/pool-schwille-spt/P1_origamiXlink_SPT/Figures_and_associated_data/Figure2/CrossLinkingKineticsData_fig2c/20210706_SLB_217_conXT8_xlinking-char_1'])
file_names.extend(['SLB_217_conXT8_xlinking-char_1_MMStack_Pos0.ome.tif'])
dir_names.extend(['/fs/pool/pool-schwille-spt/P1_origamiXlink_SPT/Figures_and_associated_data/Figure2/CrossLinkingKineticsData_fig2c/20210707_SLB_217_conXT6_xlinking-char_1'])
file_names.extend(['SLB_217_conXT6_xlinking-char_1_MMStack_Pos0.ome.tif'])
dir_names.extend(['/fs/pool/pool-schwille-spt/P1_origamiXlink_SPT/Figures_and_associated_data/Figure2/CrossLinkingKineticsData_fig2c/20210708_SLB_217_conXT8_xlinking-char_1'])
file_names.extend(['SLB_217_conXT8_xlinking-char_1_MMStack_Pos0.ome.tif'])
dir_names.extend(['/fs/pool/pool-schwille-spt/P1_origamiXlink_SPT/Figures_and_associated_data/Figure2/CrossLinkingKineticsData_fig2c/20210709_SLB_217_conXT6_xlinking-char_1'])
file_names.extend(['SLB_217_conXT6_xlinking-char_1_MMStack_Pos0.ome.tif'])
dir_names.extend(['/fs/pool/pool-schwille-spt/P1_origamiXlink_SPT/Figures_and_associated_data/Figure2/CrossLinkingKineticsData_fig2c/20210709_SLB_217_conXT7_xlinking-char_1'])
file_names.extend(['SLB_217_conXT7_xlinking-char_1_MMStack_Pos0.ome.tif'])
dir_names.extend(['/fs/pool/pool-schwille-spt/P1_origamiXlink_SPT/Figures_and_associated_data/Figure2/CrossLinkingKineticsData_fig2c/20210714_SLB_217_conXT6_xlinking-char_1'])
file_names.extend(['SLB_217_conXT6_xlinking-char_1_MMStack_Pos0.ome.tif'])
dir_names.extend(['/fs/pool/pool-schwille-spt/P1_origamiXlink_SPT/Figures_and_associated_data/Figure2/CrossLinkingKineticsData_fig2c/20210727_SLB_217_crosslink_conXT9_1'])
file_names.extend(['SLB_217_crosslink_conXT9_1_MMStack_Pos0.ome.tif'])
dir_names.extend(['/fs/pool/pool-schwille-spt/P1_origamiXlink_SPT/Figures_and_associated_data/Figure2/CrossLinkingKineticsData_fig2c/20210730_SLB_217_xlink-char_conXT7_1'])
file_names.extend(['SLB_217_xlink-char_conXT7_1_MMStack_Pos0.ome.tif'])
dir_names.extend(['/fs/pool/pool-schwille-spt/P1_origamiXlink_SPT/Figures_and_associated_data/Figure2/CrossLinkingKineticsData_fig2c/20210802_SLB_217_xlink-char_conXT7_1'])
file_names.extend(['SLB_217_xlink-char_conXT7_1_MMStack_Pos0.ome.tif'])
dir_names.extend(['/fs/pool/pool-schwille-spt/P1_origamiXlink_SPT/Figures_and_associated_data/Figure2/CrossLinkingKineticsData_fig2c/20210802_SLB_217_xlink-char_conXT8_1'])
file_names.extend(['SLB_217_xlink-char_conXT8_1_MMStack_Pos0.ome.tif'])

# Figure 2d: Linker length sweep
dir_names.extend(['/fs/pool/pool-schwille-spt/P1_origamiXlink_SPT/Figures_and_associated_data/Figure2/CrossLinkingKineticsData_fig2d/20210707_SLB_217_con14allT_xlinking-char_1'])
file_names.extend(['SLB_217_con14allT_xlinking-char_1_MMStack_Pos0.ome.tif'])
dir_names.extend(['/fs/pool/pool-schwille-spt/P1_origamiXlink_SPT/Figures_and_associated_data/Figure2/CrossLinkingKineticsData_fig2d/20210707_SLB_217_con20allT_xlinking-char_1'])
file_names.extend(['SLB_217_con20allT_xlinking-char_1_MMStack_Pos0.ome.tif'])
dir_names.extend(['/fs/pool/pool-schwille-spt/P1_origamiXlink_SPT/Figures_and_associated_data/Figure2/CrossLinkingKineticsData_fig2d/20210707_SLB_217_con40allT_xlinking-char_1'])
file_names.extend(['SLB_217_con40allT_xlinking-char_1_MMStack_Pos0.ome.tif'])
dir_names.extend(['/fs/pool/pool-schwille-spt/P1_origamiXlink_SPT/Figures_and_associated_data/Figure2/CrossLinkingKineticsData_fig2d/20210707_SLB_217_con60allT_xlinking-char_1'])
file_names.extend(['SLB_217_con60allT_xlinking-char_1_MMStack_Pos0.ome.tif'])
dir_names.extend(['/fs/pool/pool-schwille-spt/P1_origamiXlink_SPT/Figures_and_associated_data/Figure2/CrossLinkingKineticsData_fig2d/20210709_SLB_217_con20allT_xlinking-char_1'])
file_names.extend(['SLB_217_con20allT_xlinking-char_1_MMStack_Pos0.ome.tif'])
dir_names.extend(['/fs/pool/pool-schwille-spt/P1_origamiXlink_SPT/Figures_and_associated_data/Figure2/CrossLinkingKineticsData_fig2d/20210712_SLB_217_con60allT_xlinking-char_1'])
file_names.extend(['SLB_217_con60allT_xlinking-char_1_MMStack_Pos0.ome.tif'])
dir_names.extend(['/fs/pool/pool-schwille-spt/P1_origamiXlink_SPT/Figures_and_associated_data/Figure2/CrossLinkingKineticsData_fig2d/20210713_SLB_217_con14allT_xlinking-char_1'])
file_names.extend(['SLB_217_con14allT_xlinking-char_1_MMStack_Pos0.ome.tif'])
dir_names.extend(['/fs/pool/pool-schwille-spt/P1_origamiXlink_SPT/Figures_and_associated_data/Figure2/CrossLinkingKineticsData_fig2d/20210713_SLB_217_con20allT_xlinking-char_1'])
file_names.extend(['SLB_217_con20allT_xlinking-char_1_MMStack_Pos0.ome.tif'])
dir_names.extend(['/fs/pool/pool-schwille-spt/P1_origamiXlink_SPT/Figures_and_associated_data/Figure2/CrossLinkingKineticsData_fig2d/20210714_SLB_217_con40allT_xlinking-char_1'])
file_names.extend(['SLB_217_con40allT_xlinking-char_1_MMStack_Pos0.ome.tif'])
dir_names.extend(['/fs/pool/pool-schwille-spt/P1_origamiXlink_SPT/Figures_and_associated_data/Figure2/CrossLinkingKineticsData_fig2d/20210714_SLB_217_con60allT_xlinking-char_1'])
file_names.extend(['SLB_217_con60allT_xlinking-char_1_MMStack_Pos0.ome.tif'])
dir_names.extend(['/fs/pool/pool-schwille-spt/P1_origamiXlink_SPT/Figures_and_associated_data/Figure2/CrossLinkingKineticsData_fig2d/20210714_SLB_217_con80allT_xlinking-char_1'])
file_names.extend(['SLB_217_con80allT_xlinking-char_1_MMStack_Pos0.ome.tif'])
dir_names.extend(['/fs/pool/pool-schwille-spt/P1_origamiXlink_SPT/Figures_and_associated_data/Figure2/CrossLinkingKineticsData_fig2d/20210726_SLB_217_con14allT_xlinking-char_1'])
file_names.extend(['SLB_217_con14allT_xlinking-char_1_MMStack_Pos0.ome.tif'])
dir_names.extend(['/fs/pool/pool-schwille-spt/P1_origamiXlink_SPT/Figures_and_associated_data/Figure2/CrossLinkingKineticsData_fig2d/20210726_SLB_217_con80allT_xlinking-char_1'])
file_names.extend(['SLB_217_con80allT_xlinking-char_1_MMStack_Pos0.ome.tif'])
dir_names.extend(['/fs/pool/pool-schwille-spt/P1_origamiXlink_SPT/Figures_and_associated_data/Figure2/CrossLinkingKineticsData_fig2d/20210730_SLB_217_xlink-char_80allT_1'])
file_names.extend(['SLB_217_xlink-char_80allT_1_MMStack_Pos0.ome.tif'])
dir_names.extend(['/fs/pool/pool-schwille-spt/P1_origamiXlink_SPT/Figures_and_associated_data/Figure2/CrossLinkingKineticsData_fig2d/20210802_SLB_217_xlink-char_con40allT_1'])
file_names.extend(['SLB_217_xlink-char_con40allT_1_MMStack_Pos0.ome.tif'])

# Simulations (Supp figure)
# dir_names.extend(['/fs/pool/pool-schwille-spt/P1_origamiXlink_SPT/Xlink_kinetics_sim/5E5particles_10Hz_20s'])
# file_names.extend(['5E5particles_10Hz_20s.raw'])
# dir_names.extend(['/fs/pool/pool-schwille-spt/P1_origamiXlink_SPT/Xlink_kinetics_sim/5E5particles_20Hz_20s'])
# file_names.extend(['5E5particles_20Hz_20s.raw'])
# dir_names.extend(['/fs/pool/pool-schwille-spt/P1_origamiXlink_SPT/Xlink_kinetics_sim/5E5particles_30Hz_20s'])
# file_names.extend(['5E5particles_30Hz_20s.raw'])
# dir_names.extend(['/fs/pool/pool-schwille-spt/P1_origamiXlink_SPT/Xlink_kinetics_sim/5E5particles_50Hz_20s'])
# file_names.extend(['5E5particles_50Hz_20s.raw'])

# dir_names.extend([''])
# file_names.extend([''])

block_length = 300 # How many frames per acquisition block (pre-bin)

threshold_multiplication = 0.5 #The lower, the more px will be included in analysis
frame_skip = 1 #0 for ordinary variance, >=1 for nonzero lag time

bin_frames = 3 # how many frames to average, must be int and block_length must be an integer multiple of this!

#%%
############################################ Main loop                   
paths=[os.path.join(dir_names[i],file_name) for i, file_name in enumerate(file_names)]
failed_path=[]

# container for global results
# Add str(i) to add a running number in case of two or more file names being the same
col_names = [str(i)+file_names[i] for i in range(len(file_names))]
glob_results = pd.DataFrame(data=np.empty([100, len(file_names)]), columns=col_names)
glob_results.loc[:, :]=pd.NA # Fill with pandas NA obect to avoid bugs

for i, path in enumerate(paths):
    ### Try loading movie or localizations
    try:
        file,info=p_io.load_movie(path) # Load movie
        base, ext = os.path.splitext(path)
        
        # Discard first frame in case of acquisitions that have 301 frames in first block
        if np.shape(file)[0]%block_length == 1:
            file = file[1:,:,:]
        elif np.shape(file)[0]%block_length != 0 and np.shape(file)[0]%block_length != 1:
            failed_path.extend([path])    
            print('Mismatch of number of frames in dataset and specified block length. Skipping.')

        # Bin (average) frames, if specified
        if bin_frames == 1:
            file_use = file
        elif int(bin_frames) > 1:   
            file_use = file[::int(bin_frames),:,:]
            for j in range(1, int(bin_frames)):
                file_use += file[j::int(bin_frames),:,:]
            file_use = file_use / bin_frames
        else:
            failed_path.extend([path])  
            print('Invalid frame binning value. Skipping.')

        n_blocks = int(np.shape(file)[0] / block_length) # How many blocks?
        
        # Container for individual-file results
        ind_results = pd.DataFrame(data=np.empty([n_blocks, 3]), columns=['Correlation', 'SD_corr', 'SE_corr'])
        ind_results.index.name = 'Block_no' 
        
        # Separate and analyze blocks
        for i_block in range(n_blocks):
            # Extract relevant frames 
            file_block = file_use[i_block*block_length//bin_frames:(i_block+1)*block_length//bin_frames,:,:]
  

                
            # pixel-wise temporal correlation function
            mean_px = np.mean(file_block, axis=0)
            fluctuation_px_time = file_block - mean_px
            fluctuation_px_avg = np.mean((fluctuation_px_time[0:-frame_skip]*fluctuation_px_time[frame_skip:]), axis=0)
            fluctuation_px_avg /= mean_px**2
            
            # Discard totally empty px using Yen auto-threshold on maximum intensity projection.
            MIP_px = np.max(file_block, axis=0)
            threshold_yen = filters.threshold_yen(MIP_px) 
            mask = MIP_px > threshold_yen*threshold_multiplication
            
            # Write images
            # check_contrast=False and img_as_ubyte suppress useless console warnings.
            imsave(base+'_b'+str(i_block)+'_MIP.tiff', MIP_px, check_contrast=False)
            imsave(base+'_b'+str(i_block)+'_mean.tiff', mean_px, check_contrast=False)
            imsave(base+'_b'+str(i_block)+'_mask.tiff', img_as_ubyte(mask), check_contrast=False) 
            imsave(base+'_b'+str(i_block)+'_corr.tiff', fluctuation_px_avg, check_contrast=False)
            
            # Statistics for whole block (restricted to "good" px)
            ind_results['Correlation'][i_block] = np.mean(fluctuation_px_avg[mask])
            ind_results['SD_corr'][i_block] = np.std(fluctuation_px_avg[mask])
            ind_results['SE_corr'][i_block] = ind_results['SD_corr'][i_block]/np.sqrt(np.sum(mask))
            glob_results.loc[i_block, str(i)+file_names[i]] = np.mean(fluctuation_px_avg[mask])             
            
        # Write individual-file results
        ind_results.to_csv(base+'threshold'+str(threshold_multiplication)+'_corr.csv')
        
        # Add a column normalized to t=0 to glob_results
        glob_results.loc[:, str(i)+file_names[i]+'_norm'] = glob_results.loc[:, str(i)+file_names[i]] / glob_results.loc[0, str(i)+file_names[i]]

    except Exception: #try/except for opening or processing of file
        traceback.print_exc()
        failed_path.extend([path])    
            
# Remove empty time points
glob_results.dropna(axis='index',how='all',inplace=True)
# Write global result summary, with time stamp for disambiguation of multiple runs
timestamp = datetime.now().strftime('%Y-%m-%d_%H-%M')


savename = timestamp+'_allCorr_threshold'+str(threshold_multiplication)+'.csv'
glob_results.to_csv(os.path.join(dir_names[0],savename))


print('Failed attempts: %i'%(len(failed_path)))
