# Supplementary material for: Design Features to Accelerate the Higher-Order Assembly of DNA Origami on Membranes
Source: J Phys Chem B. 2021 Nov 24;125(48):13181–91. doi: 10.1021/acs.jpcb.1c07694 (PMC8667037; doi:10.1021/acs.jpcb.1c07694)
Supplement: Supplementary file 2 — jp1c07694_si_003.zip [file jp1c07694_si_003.zip › Supp_software/Xlink_imaging_sim_v3_10Hz.m]

clear all

% Simulation of subsequent acquisition blocks in correlation imaging of 
% DNA origami higher-order assembly. 
% See Qutbudding, Krohn, et al. 2021 (submission date) for details.

% Jan-Hagen Krohn, July 2021


% Where to store results
outFolder = '5E5particles_10Hz_20s';
outName = '5E5particles_10Hz_20s';

% Settings relating to association kinetics
N1 = 5E5; % starting number of particles (in monomer state)

% Particle states. Each line describes one simulation block. The
% line must be a row vector of length 5 describing relative abundances of
% monomer, dimer, tetramer, octamer, and immobilized particles (which are
% simulated as 16-mers). The numbers can be anything (summing up to 1,
% summing up to 100, ...), they are normalized row-wise internally.
fractions = [
    [100, 0, 0, 0, 0];
    [100, 0, 0, 0, 0];
    [100, 0, 0, 0, 0];
   [50, 25, 12.5, 6.25, 0];
   [50, 25, 12.5, 6.25, 0];
   [50, 25, 12.5, 6.25, 0];
    [12.5, 25, 50, 25, 12.5];
    [12.5, 25, 50, 25, 12.5];
    [12.5, 25, 50, 25, 12.5];
    [0, 0, 0, 50, 50];
    [0, 0, 0, 50, 50];
    [0, 0, 0, 50, 50];
    [0, 0, 0, 0, 100];
    [0, 0, 0, 0, 100];
    [0, 0, 0, 0, 100];
    ]; 

% Settings relating to random walk simulation
D1 = 0.1; % Diffusion coefficient of monomer species in um^2/s
sPx = 0.13; % Linear pixel size in um
nPx = 700; % Linear number of pixels in square FOV
frameTime = 0.10; % in s
origamiWidth = 0.07; % How far apart are origami centers in higher-order assemblies? In um.
framesPerBlock = 200; % How many frames to simulate per queried time point
monomerBrightness = 20000; % in photons/s

% Imaging process-related settings
fwhmPSF = 0.561/2/1.4; % In um
camDC = 20; % Camera dark counts in electrons/s. Scalar.
fluorBG = 600;% Mean of flat, Poisson-distributed autofluorescence background, in photons/s
camP2E = 1.4643; % Conversion factor from photons hitting the camera to registered diginal counts
camRMS = 0.9; % CCD/CMOS rms readout noise in electrons. Scalar.

%% Initial calculations and containers
% Normalize input fractions, then multiply to reach N1 total (monomer) particles
particlesN = int32(fractions ./ sum(fractions, 2) .* N1 ./ [1 2 4 8 16]);

% Scale some parameters to units of frames and px
% LUT for species-wise diffusion coefficients, assuming D to
% be inversely proportional to number of monomers in assembly (and 16mers
% to be immobile)
Dn_px = [1; 0.5; 0.25; 0.125; 0] .* D1 .* frameTime ./ sPx.^2;
origamiWidthPx = origamiWidth * sPx;
sdPSF = fwhmPSF / sqrt(8*log(2)) / sPx;
fluorBGF = fluorBG * frameTime;
camDCF = camDC * frameTime;
monomerBrightnessF = monomerBrightness * frameTime;
nFrames = size(particlesN, 1) * framesPerBlock;

% Check if specified folder exists, and create if it does not
if ~exist(outFolder, 'dir')
    mkdir(outFolder)
end

outPath = fullfile(outFolder, outName);

%% First Main Loop: Get dicrete-time random walk simulation
disp('Running discrete-time random walk...')

parfor iBlock = 1:size(particlesN, 1) % Loop over queried time points

    % Get all position traces
    if particlesN(iBlock, 1) > 0 % Don't bother if there is no particle in this state
        [positionsX, positionsY] = randomWalkSim(particlesN(iBlock, 1), framesPerBlock, nPx, Dn_px(1));
    else
        positionsX = [];
        positionsY = [];
    end
    for iSpecies = 2:size(particlesN, 2) % Loop over association states
        if particlesN(iBlock, iSpecies) > 0 % Don't bother if there is no particle in this state
            [positionsXnew, positionsYnew] = randomWalkSim(particlesN(iBlock, iSpecies), framesPerBlock, nPx, Dn_px(iSpecies));
            angles = rand(particlesN(iBlock, iSpecies)) .* 2.*pi; % Orientation information for each particle
            % Expand position traces to consider size of assemblies
            % Note that there is no consideration of exclusion effects for
            % overlapping particles. In this simulation, they can overlap as much
            % as they want.
            tmp = 2^(iSpecies-1);
            positionsXnew = kron(positionsXnew, ones(1, tmp));
            positionsYnew = kron(positionsYnew, ones(1, tmp));
            % Loop over frames and particles
            for iFrame = 1:framesPerBlock
                for iParticle = double(1:tmp:particlesN(iBlock, iSpecies)*tmp) % conversion to double needed to circumvent really stupid integer division bug later...
                    % Create shifted particles around unchanged center of mass
                    shifts = (1:tmp) - tmp/2 + 0.5 * origamiWidthPx;
                    positionsXnew(iFrame, iParticle:iParticle+tmp-1) = positionsXnew(iFrame, iParticle:iParticle+tmp-1) + shifts*cos(angles(ceil(iParticle/tmp)));
                    positionsYnew(iFrame, iParticle:iParticle+tmp-1) = positionsYnew(iFrame, iParticle:iParticle+tmp-1) + shifts*sin(angles(ceil(iParticle/tmp)));
                end % for iParticle = pointer:size(positionsX, 2) + 1
            end % for iFrame = 1:framesPerBlock
            positionsX = cat(2, positionsX, positionsXnew);
            positionsY = cat(2, positionsY, positionsYnew);

        end % if particlesN(iBlock, iSpecies) > 0
    end % iSpecies = 2:size(particlesN, 2)

    if isempty(positionsX) || isempty(positionsY)
        disp(['Error in block ', num2str(iBlock), ': No particles simulated. Skipping...'])
        continue
    end
        
    % Clear particles outside field of view by setting their coordinates to
    % NaN
    set2NaN = positionsX < 0 | positionsX > nPx | positionsY < 0 | positionsY > nPx;
    positionsX(set2NaN) = NaN;
    positionsY(set2NaN) = NaN;

    disp(['Generating images for block ', num2str(iBlock), '...'])
    for iFrame = 1:framesPerBlock
        % Index of image to be generated with 1-indexing
        imIndx = iFrame + (iBlock-1)*framesPerBlock;
        
        % Image of Gaussian PSF-convolved particles
        imageRaw = particles2image(nPx, positionsX(iFrame, :), ...
            positionsY(iFrame, :), monomerBrightnessF, sdPSF);

        % process image, adding background, noise, and camera nuisance
        image16bit = addImageNuisance(imageRaw, 1, fluorBGF, ...
            1, true, camP2E, camDCF, camRMS);

        % Save 16 bit tif image (naming pattern is a bit annying, but not
        % performance-critical) (indices now with 0-indexing)
        if imIndx ~= 1
            zeroPad = repmat('0', 1, floor(log10(nFrames - 1))-floor(log10(imIndx - 1)));
        else
            zeroPad = repmat('0', 1, floor(log10(nFrames - 1)));
        end
        imwrite(image16bit, strcat(outPath, '_', zeroPad, num2str(imIndx-1, '%u'), '.tif'));
    end % for iFrame = 1:nFrames

end % parfor iBlock = 1:size(particlesN,2)


disp('Job done.')
